# Supplementary material for: Sensitive poliovirus detection using nested PCR and nanopore sequencing: a prospective validation study
Source: Nat Microbiol. 2023 Aug 17;8(9):1634–40. doi: 10.1038/s41564-023-01453-4 (PMC10465353; doi:10.1038/s41564-023-01453-4)
Supplement: Source Data Fig. 1 — Table of time required for each step in each method. [file 41564_2023_1453_MOESM3_ESM.xlsx]

## Sheet: RawDataFig1
SampleID	DaysSampleToArrivalAtLab	DaysArrivalToCultureResult	DaysCultureToITD	DaysITDToArrivalAtSeqLab	DaysArrivalToSequence	INRB arrival to Seq	DaysArrivalToDDNSResult
RDC_01	6	8	4	17	5	34	6
RDC_02	5	8	4	17	5	34	6
RDC_03	8	9	0	17	2	27	6
RDC_04	3	11	0	13	2	25	4
RDC_05	2	11	0	13	2	25	4
RDC_06	3	13	0	8	8	29	7
RDC_07	2	13	0	8	8	29	7
RDC_08	4	13	0	8	8	29	7
RDC_09	2	13	0	8	8	29	7
RDC_10	7	8	0	6	8	21	7
RDC_11	6	8	0	6	8	21	7
RDC_12	7	8	0	6	8	21	7
RDC_13	6	8	0	6	8	21	7
RDC_14	6	12	2	13	3	30	9
RDC_15	4	12	0	15	3	30	9
RDC_16	9	12	4	22	3	41	6
RDC_17	5	8	4	22	3	37	23
RDC_18	4	8	4	22	3	37	23
RDC_19	12	15	2	8	10	35	13
RDC_20	11	15	2	8	10	35	13
RDC_21	9	11	2	8	10	31	9
RDC_22	8	11	2	8	10	31	9
RDC_23	9	7	16	4	2	29	15
RDC_24	8	8	15	4	2	29	15
RDC_25	27	10	2	14	4	30	15
RDC_26	26	10	2	14	4	30	15
RDC_27	5	10	2	14	4	30	15
