# Supplementary material for: Sensitive poliovirus detection using nested PCR and nanopore sequencing: a prospective validation study
Source: Nat Microbiol. 2023 Aug 17;8(9):1634–40. doi: 10.1038/s41564-023-01453-4 (PMC10465353; doi:10.1038/s41564-023-01453-4)
Supplement: Source Data Fig. 2 — Descriptors of DDNS sequences. [file 41564_2023_1453_MOESM4_ESM.xlsx]

## Sheet: Sheet1
SampleID	DDNSRun	DDNSRunDate	Emergence_Group		Type	DateOfCaseOnsetOrCommunityCollection
RDC_01	19	2021-11-16	RDC-MAN-5		Case	2021-10-30
RDC_02	19	2021-11-16	RDC-MAN-5		Case	2021-10-30
RDC_03	21	2021-11-24	RDC-MAN-3		Case	2021-11-08
RDC_04	21	2021-11-24	RDC-MAN-4		Case	2021-11-13
RDC_05	21	2021-11-24	RDC-MAN-4		Case	2021-11-13
RDC_06	22	2021-12-01	RDC-MAN-3		Case	2021-11-07
RDC_07	22	2021-12-01	RDC-MAN-3		Case	2021-11-07
RDC_08	22	2021-12-01	RDC-MAN-3		Case	2021-11-16
RDC_09	22	2021-12-01	RDC-MAN-3		Community	2021-11-22
RDC_10	23	2021-12-09	RDC-MAN-3		Case	2021-11-20
RDC_11	23	2021-12-09	RDC-MAN-3		Case	2021-11-20
RDC_12	23	2021-12-09	RDC-MAN-3		Case	2021-11-19
RDC_13	23	2021-12-09	RDC-MAN-3		Case	2021-11-19
RDC_14	25	2021-12-17	RDC-MAN-3		Case	2021-11-22
RDC_15	25	2021-12-17	RDC-MAN-3		Case	2021-11-19
RDC_16	25	2021-12-17	RDC-MAN-3		Case	2021-11-11
RDC_17	26	2022-01-07	RDC-MAN-3		Case	2021-12-07
RDC_18	26	2022-01-07	RDC-MAN-3		Case	2021-12-07
RDC_19	28	2022-01-06	RDC-MAN-3		Case	2021-11-30
RDC_20	28	2022-01-06	RDC-MAN-3		Case	2021-11-30
RDC_21	28	2022-01-06	RDC-MAN-3		Case	2021-12-13
RDC_22	28	2022-01-06	RDC-MAN-3		Case	2021-12-13
RDC_23	30	2022-02-01	RDC-MAN-2		Case	2022-01-08
RDC_24	30	2022-02-01	RDC-MAN-2		Case	2022-01-08
RDC_25	32	2022-02-17	RDC-MAN-3		Community	2022-01-28
RDC_26	32	2022-02-17	RDC-MAN-3		Case	2021-12-29
RDC_27	32	2022-02-17	RDC-MAN-3		Case	2021-12-29
RDC_28	24	2021-12-27	RDC-MAN-5		Case	2021-11-23
RDC_29	25	2021-12-17	RDC-MAN-3		Case	2021-11-28
RDC_30	30	2022-02-01	RDC-MAN-3		Case	2022-01-12
RDC_31	30	2022-02-01	RDC-MAN-3		Case	2022-01-12
RDC_32	30	2022-02-01	RDC-MAN-3		Case	2022-01-13
RDC_33	30	2022-02-01	RDC-MAN-3		Case	2022-01-13
RDC_34	30	2022-02-01	RDC-MAN-3		Case	2022-01-14
RDC_35	30	2022-02-01	RDC-MAN-3		Case	2022-01-27
RDC_36	30	2022-02-01	RDC-MAN-3		Case	2022-01-27
